# Supplementary material for: Clinical criteria for Mucosal Leishmaniasis diagnosis in rural South America: A systematic literature review
Source: PLoS Negl Trop Dis. 2022 Aug 10;16(8):e0010621. doi: 10.1371/journal.pntd.0010621 (PMC9365133; doi:10.1371/journal.pntd.0010621)
Supplement: S1 Table — (XLSX) [file pntd.0010621.s003.xlsx]

## Sheet: Hoja1
First author	Year	Title	Journal	Country of study	Country of infection	Province/Department or County of study	Study method	Number of ML patients	Number of patients with stage 1 Nodular disease	Number of patients with stage 2 Superficial ulceration	Number of patients with stage 3 Deep ulceration	Number of patients with stage 4 Nasal septum perforation	Number of patients with stage 5 Facial deformation	Diagnostic methods	Number of positives in Smear slide	Number of negatives in Smear slide	Number of positives in Histopathology	Number of negatives in Histopathology	Age in	Age	Number of males	Number of females	Duration of symptoms	Duration of symptoms (days)	Number of patients with Epistaxis	Number of patients with dysphagia or odynophagia	Number of patients with voice changes	Number of patients with CL scar	Number of patients with concomittant CL	Number of patients with ulceration of nasal mucosa	Number of patients with an oropharyngeal lesion	Probable causing Leishmania species
Barral	1991	Leishmaniasis in Bahia, Brazi: Evidence that Leishmania amazonensis produces a wide spectrum of clinical disease	Am J Trop Med Hyg	Brazil	Brazil	Bahia	Retrospective	13	0	0	0	13	0	Culture, serology, Skin test	Unknown	Unknown	Unknown	Unknown	Mean	33 (8-74)	12	1	Median	2190	Unknown	Unknown	Unknown	Unknown	Unknown	Unknown	Unknown	Brasiliensis, Amazonensis
Boaventura	2006	Short report: Concomitant early mucosal and cutaneous leishmaniasis in Brazil	Am J Trop Med Hyg	Brazil	Brazil	Bahia State	Prospective	6	2	3	0	1	0	PCR, Serology, Skin test, Culture, Histopathology	Unknown	Unknown	3	2	Median	32 (19-71)	3	3	Median	25 (15-96)	Unknown	Unknown	Unknown	Unknown	6	1	1	Brasiliensis
Boggild	2011	Non-invasive cytology brush pcr diagnostic testing in mucosal leishmaniasis: Superior performance to conventional biopsy with histopathology	PLoS ONE	Peru	Peru	Lima	Prospective	23	Unknown	Unknown	Unknown	Unknown	Unknown	PCR, Skin test, Histopathology	Unknown	Unknown	4	19	Median	46 (16-68)	19	4	Unknown	Unknown	Unknown	Unknown	Unknown	Unknown	3	Unknown	Unknown	Brasiliensis
Calvopiña	2005	Clinical features of mucocutaneous leishmaniasis in the Amazonian region of Ecuador	Res. Rep. Ser	Ecuador	Ecuador	Sucumbios and Orellana	Prospective	13	Unknown	Unknown	Unknown	7	5	PCR, Serology, Skin test, Culture, Histopathology	0	11	2	11	Median	42 (22-67)	11	2	Median	4380 (365-9125)	8	Unknown	4	12	0	7	5	Brasiliensis
de Almeida	2019	Immunohistochemical and Molecular Diagnosis of Mucocutaneous and Mucosal Leishmaniasis	International Journal of Surgical Pathology	Brazil	Brazil	Governador Valadares, Minas Gerais	Retrospective	17	6	0	9	2	0	PCR, Histopathology	Unknown	Unknown	10	7	Mean	57,5 (23-87)	14	3	Unknown	Unknown	Unknown	Unknown	Unknown	6	6	2	11	Unknown
Falcao	2019	Orofacial manifestations of mucocutaneous leishmaniasis: a case series from Brazil	F1000Res	Brazil	Brazil	Bahia	Prospective	6	0	5	1	0	0	PCR, Skin test, Histopathology	Unknown	Unknown	0	3	Mean	34	5	1	Mean	120	Unknown	1	Unknown	2	5	0	6	Brasiliensis
Lawn	2004	New world mucosal and cutaneous leishmaniasis: an emerging health problem among British travellers	QJM	Great Britain	Undefined South American country	London	Retrospective	5	3	2	0	0	0	PCR, Culture, Histopathology	Unknown	Unknown	2	3	Mean	27.4	4	1	Mean	155 (range 0 - 450)	2	2	1	0	3	0	3	Brasiliensis
Lessa	2012	A proposed new clinical staging system for patients with mucosal leishmaniasis	Trans R Soc Trop Med Hyg	Brazil	Brazil	Bahia	Prospective	50	2	18	6	22	2	Skin test, Histopathology	Unknown	Unknown	Unknown	Unknown	Mean	36 (SD16)	43	7	Mean	2248 (range 30 - 16060 days)	18	16	2	46	Unknown	22	16	Brasiliensis
Motta	2007	Oral leishmaniasis: A clinicopathological study of 11 cases	Oral Diseases	Brazil	Brazil	Sao Paulo	Retrospective	9	Unknown	Unknown	Unknown	Unknown	Unknown	PCR, Skin test, Cure with antimonial treatment, Histopathology	Unknown	Unknown	5	4	Mean	54	7	2	Mean	8760	Unknown	Unknown	Unknown	Unknown	7	Unknown	Unknown	Brasiliensis, Amazonensis
Reyes Aragon	1968	Skin leishmaniasis. II. Otorhinolaryngologic lesions	Acta Otorinolaryngol Iber Am	Peru	Peru	Lima	Retrospective	50	6	3	7	20	14	Smear slide, Skin test, Cure with antimonial treatment, Histopathology	13	6	24	4	Unknown	Unknown	50	0	Mean	2094	10	26	Unknown	7	5	14	35	Unknown
