# Supplementary material for: Clinical criteria for Mucosal Leishmaniasis diagnosis in rural South America: A systematic literature review
Source: PLoS Negl Trop Dis. 2022 Aug 10;16(8):e0010621. doi: 10.1371/journal.pntd.0010621 (PMC9365133; doi:10.1371/journal.pntd.0010621)
Supplement: S2 Table — (XLSX) [file pntd.0010621.s004.xlsx]

## Sheet: Individual Patient Data
Year	Title	Country of infection	Individual reported patient number (first author + number in order of appearance in article)	Individual diagnosis	HIV status	Other diseases in medical history	Result of Smear slide	Result of Histopathology	Causing Leishmania species	Any drug used before diagnosis	Stage of disease	Age in years	Race	Male	Duration of symptoms	Epistaxis	Dysphagia or Odynophagia	Voice changes	Concomittant CL	CL scar	Location of CL scar or active lesion	Ulceration of nasal mucosa	Nasal deformation	Oropharyngeal lesions
2006	Short report: Concomitant early mucosal and cutaneous leishmaniasis in Brazil	Brazil	Boaventura3	PCR, Serology, Skin test, Culture	Negative		Unknown	Negative	Brasiliensis		Facial malformation	52	Unknown	yes	8	Unknown	Unknown	Unknown	Yes	yes	lower extremity	yes	yes	yes
2006	Short report: Concomitant early mucosal and cutaneous leishmaniasis in Brazil	Brazil	Boaventura4	Skin test, PCR	Negative		Unknown	Negative	Brasiliensis		Superficial ulcerations	19	Unknown	no	1	Unknown	Unknown	Unknown	Yes	no	lower extremity	yes	no	no
2006	Short report: Concomitant early mucosal and cutaneous leishmaniasis in Brazil	Brazil	Boaventura5	PCR, Skin test	Negative		Unknown	Negative	Brasiliensis		Superficial ulcerations	16	Unknown	no	1	Unknown	Unknown	Unknown	Yes	yes	head	yes	no	no
2019	Orofacial manifestations of mucocutaneous leishmaniasis: a case series from Brazil	Brazil	Falcao3	PCR	Positive		Unknown	Negative	Brasiliensis		Superficial ulcerations	31	White	no	24	Unknown	yes	Unknown	Yes	yes	trunk	yes	Unknown	yes
2011	Non-invasive cytology brush pcr diagnostic testing in mucosal leishmaniasis: Superior performance to conventional biopsy with Histopathology	Peru	Boggild1	PCR, Skin test	Unknown		Unknown	Negative	Unknown		Unknown	60	Unknown	yes	Unknown	Unknown	Unknown	Unknown	No	yes	Unknown	yes	Unknown	no
2011	Non-invasive cytology brush pcr diagnostic testing in mucosal leishmaniasis: Superior performance to conventional biopsy with Histopathology	Peru	Boggild10	PCR	Unknown		Unknown	Negative	Unknown		Unknown	38	Unknown	yes	Unknown	Unknown	Unknown	Unknown	No	yes	Unknown	no	no	yes
2011	Non-invasive cytology brush pcr diagnostic testing in mucosal leishmaniasis: Superior performance to conventional biopsy with Histopathology	Peru	Boggild11	PCR	Unknown		Unknown	Negative	Unknown		Unknown	31	Unknown	yes	Unknown	Unknown	Unknown	Unknown	No	yes	Unknown	no	no	yes
2011	Non-invasive cytology brush pcr diagnostic testing in mucosal leishmaniasis: Superior performance to conventional biopsy with Histopathology	Peru	Boggild12	PCR, Skin test	Unknown		Unknown	Negative	Unknown		Unknown	52	Unknown	yes	Unknown	Unknown	Unknown	Unknown	No	yes	Unknown	yes	Unknown	no
2011	Non-invasive cytology brush pcr diagnostic testing in mucosal leishmaniasis: Superior performance to conventional biopsy with Histopathology	Peru	Boggild13	PCR	Unknown		Unknown	Negative	Unknown		Facial malformation	63	Unknown	yes	Unknown	Unknown	Unknown	Unknown	No	yes	Unknown	Unknown	yes	no
2011	Non-invasive cytology brush pcr diagnostic testing in mucosal leishmaniasis: Superior performance to conventional biopsy with Histopathology	Peru	Boggild14	PCR, Skin test	Unknown		Unknown	Negative	Unknown		Unknown	32	Unknown	yes	Unknown	Unknown	Unknown	Unknown	No	yes	Unknown	yes	Unknown	no
2011	Non-invasive cytology brush pcr diagnostic testing in mucosal leishmaniasis: Superior performance to conventional biopsy with Histopathology	Peru	Boggild15	PCR, Skin test	Unknown		Unknown	Negative	Unknown		Unknown	41	Unknown	yes	Unknown	Unknown	yes	Unknown	No	no	Unknown	no	no	yes
2011	Non-invasive cytology brush pcr diagnostic testing in mucosal leishmaniasis: Superior performance to conventional biopsy with Histopathology	Peru	Boggild16	PCR	Unknown		Unknown	Negative	Unknown		Unknown	40	Unknown	yes	Unknown	Unknown	Unknown	Unknown	No	yes	Unknown	yes	Unknown	no
2011	Non-invasive cytology brush pcr diagnostic testing in mucosal leishmaniasis: Superior performance to conventional biopsy with Histopathology	Peru	Boggild17	PCR, Skin test	Unknown		Unknown	Negative	Unknown		Unknown	20	Unknown	no	Unknown	Unknown	Unknown	Unknown	No	yes	Unknown	yes	Unknown	no
2011	Non-invasive cytology brush pcr diagnostic testing in mucosal leishmaniasis: Superior performance to conventional biopsy with Histopathology	Peru	Boggild18	PCR, Skin test	Unknown		Unknown	Negative	Unknown		Unknown	50	Unknown	yes	Unknown	Unknown	Unknown	Unknown	No	yes	Unknown	yes	Unknown	no
2011	Non-invasive cytology brush pcr diagnostic testing in mucosal leishmaniasis: Superior performance to conventional biopsy with Histopathology	Peru	Boggild2	PCR, Skin test	Unknown		Unknown	Negative	Unknown		Unknown	46	Unknown	yes	Unknown	Unknown	Unknown	Unknown	No	yes	Unknown	yes	Unknown	no
2011	Non-invasive cytology brush pcr diagnostic testing in mucosal leishmaniasis: Superior performance to conventional biopsy with Histopathology	Peru	Boggild21	PCR	Unknown		Unknown	Negative	Unknown		Unknown	35	Unknown	yes	Unknown	Unknown	Unknown	Unknown	No	yes	Unknown	yes	Unknown	no
2011	Non-invasive cytology brush pcr diagnostic testing in mucosal leishmaniasis: Superior performance to conventional biopsy with Histopathology	Peru	Boggild22	PCR, Skin test	Unknown		Unknown	Negative	Unknown		Unknown	55	Unknown	yes	Unknown	Unknown	Unknown	Unknown	No	yes	Unknown	yes	Unknown	no
2011	Non-invasive cytology brush pcr diagnostic testing in mucosal leishmaniasis: Superior performance to conventional biopsy with Histopathology	Peru	Boggild23	PCR, Skin test	Unknown		Unknown	Negative	Unknown		Unknown	23	Unknown	yes	Unknown	Unknown	Unknown	Unknown	No	yes	Unknown	yes	Unknown	no
2011	Non-invasive cytology brush pcr diagnostic testing in mucosal leishmaniasis: Superior performance to conventional biopsy with Histopathology	Peru	Boggild3	PCR, Skin test	Unknown		Unknown	Negative	Unknown		Unknown	62	Unknown	no	Unknown	Unknown	Unknown	Unknown	No	no	Not applicable	yes	Unknown	no
2011	Non-invasive cytology brush pcr diagnostic testing in mucosal leishmaniasis: Superior performance to conventional biopsy with Histopathology	Peru	Boggild4	PCR, Skin test	Unknown		Unknown	Negative	Unknown		Unknown	68	Unknown	yes	Unknown	Unknown	Unknown	Unknown	Yes	no	Unknown	yes	Unknown	no
2011	Non-invasive cytology brush pcr diagnostic testing in mucosal leishmaniasis: Superior performance to conventional biopsy with Histopathology	Peru	Boggild6	PCR, Skin test	Unknown		Unknown	Negative	Unknown		Unknown	36	Unknown	yes	Unknown	Unknown	Unknown	Unknown	Yes	no	Unknown	yes	Unknown	no
2011	Non-invasive cytology brush pcr diagnostic testing in mucosal leishmaniasis: Superior performance to conventional biopsy with Histopathology	Peru	Boggild7	PCR, Skin test	Unknown		Unknown	Negative	Unknown		Unknown	49	Unknown	no	Unknown	Unknown	Unknown	Unknown	No	yes	Unknown	yes	Unknown	no
2011	Non-invasive cytology brush pcr diagnostic testing in mucosal leishmaniasis: Superior performance to conventional biopsy with Histopathology	Peru	Boggild8	PCR, Skin test	Unknown		Unknown	Negative	Unknown		Unknown	75	Unknown	no	Unknown	Unknown	Unknown	Unknown	Yes	no	Unknown	yes	Unknown	no
2005	Clinical features of mucocutaneous leishmaniasis in the Amazonian region of Ecuador	Ecuador	Calvopiña1	Serology, Skin test	Unknown		Negative	Negative	Unknown		Facial malformation	52	Mixed	yes	240	Unknown	Unknown	Unknown	No	Unknown	Not applicable	yes	yes	Unknown
2005	Clinical features of mucocutaneous leishmaniasis in the Amazonian region of Ecuador	Ecuador	Calvopiña3	Serology, Skin test	Unknown		Negative	Negative	Unknown		Unknown	Unknown	Mixed	yes	204	Unknown	Unknown	Unknown	No	Unknown	Not applicable	Unknown	Unknown	Unknown
2019	Immunohistochemical and Molecular Diagnosis of Mucocutaneous and Mucosal Leishmaniasis	Brazil	De Almeida10	PCR	Negative		Unknown	Negative	Unknown		Nodular lesions	50	Unknown	yes	Unknown	Unknown	yes	Unknown	Unknown	no	Not applicable	Unknown	Unknown	yes
2019	Immunohistochemical and Molecular Diagnosis of Mucocutaneous and Mucosal Leishmaniasis	Brazil	De Almeida15	PCR	Negative		Unknown	Negative	Unknown		Septum perforation	46	Unknown	yes	Unknown	Unknown	Unknown	Unknown	Unknown	yes	Unknown	yes	Unknown	no
2019	Immunohistochemical and Molecular Diagnosis of Mucocutaneous and Mucosal Leishmaniasis	Brazil	De Almeida16	PCR	Negative		Unknown	Negative	Unknown		Septum perforation	66	Unknown	no	Unknown	Unknown	Unknown	Unknown	Unknown	yes	Unknown	yes	Unknown	no
2019	Immunohistochemical and Molecular Diagnosis of Mucocutaneous and Mucosal Leishmaniasis	Brazil	De Almeida8	PCR	Negative		Unknown	Negative	Unknown		Deep ulcerations	53	Unknown	yes	Unknown	Unknown	yes	Unknown	Unknown	no	Not applicable	Unknown	Unknown	yes
2019	Orofacial manifestations of mucocutaneous leishmaniasis: a case series from Brazil	Brazil	Falcao1	PCR, Skin test	Unknown	systemic lupus erythematosus	Unknown	Negative	Unknown	mycophenolate mofetil	Superficial ulcerations	24	White	yes	24	Unknown	Unknown	Unknown	Yes	no	Unknown	Unknown	Unknown	yes
2019	Orofacial manifestations of mucocutaneous leishmaniasis: a case series from Brazil	Brazil	Falcao2	Skin test	Negative		Unknown	Negative	Unknown		Superficial ulcerations	53	White	yes	Unknown	Unknown	yes	Unknown	Yes	Unknown	Unknown	yes	Unknown	yes
2007	Oral leishmaniasis: A clinicopathological study of 11 cases	Brazil	Motta1	Skin test	Negative		Unknown	Negative	Unknown		Unknown	37	Black	yes	24	Unknown	Unknown	Unknown	Yes	Unknown	Unknown	Unknown	Unknown	yes
2007	Oral leishmaniasis: A clinicopathological study of 11 cases	Brazil	Motta2	Cure with antimonial treatment	Negative		Unknown	Negative	Unknown		Unknown	62	White	yes	12	Unknown	Unknown	Unknown	Yes	Unknown	Unknown	Unknown	Unknown	yes
2007	Oral leishmaniasis: A clinicopathological study of 11 cases	Brazil	Motta3	PCR, Skin test	Negative		Unknown	Negative	Unknown		Unknown	76	White	no	36	Unknown	Unknown	Unknown	Yes	Unknown	Unknown	Unknown	Unknown	yes
2007	Oral leishmaniasis: A clinicopathological study of 11 cases	Brazil	Motta5	Skin test	Negative		Unknown	Negative	Unknown		Unknown	56	White	yes	120	Unknown	Unknown	Unknown	Yes	Unknown	Unknown	Unknown	Unknown	yes
1968	Skin leishmaniasis. II. Otorhinolaryngologic lesions	Peru	Reyes Aragon E16	Smear slide	Unknown		Positive	Negative	Unknown		Deep ulcerations	Unknown	Mixed	yes	36	Unknown	yes	Unknown	Unknown	Unknown	Unknown	yes	Unknown	yes
1968	Skin leishmaniasis. II. Otorhinolaryngologic lesions	Peru	Reyes Aragon E8	Skin test	Unknown		Negative	Negative	Unknown		Superficial ulcerations	Unknown	Mixed	yes	36	Unknown	Unknown	Unknown	Unknown	Unknown	Unknown	yes	Unknown	Unknown
1968	Skin leishmaniasis. II. Otorhinolaryngologic lesions	Peru	Reyes Aragon U12	Skin test	Unknown		Unknown	Negative	Unknown		Nodular lesions	Unknown	Mixed	yes	36	Unknown	Unknown	Unknown	Unknown	Unknown	Unknown	Unknown	Unknown	Unknown
1968	Skin leishmaniasis. II. Otorhinolaryngologic lesions	Peru	Reyes Aragon U6	Skin test	Unknown		Unknown	Negative	Unknown		Septum perforation	Unknown	Mixed	yes	96	Unknown	yes	Unknown	Unknown	Unknown	Unknown	yes	Unknown	yes
2004	New world mucosal and cutaneous leishmaniasis: an emerging health problem among British travellers	Undefined South American Country	Lawn1	PCR, Culture	Unknown		Unknown	Negative	Viannia		Superficial ulcerations	19	Unknown	no	0	no	yes	Unknown	Yes	Unknown	lower extremity	no	no	yes
2004	New world mucosal and cutaneous leishmaniasis: an emerging health problem among British travellers	Undefined South American Country	Lawn2	PCR	Unknown		Unknown	Negative	Viannia		Nodular lesions	38	Unknown	yes	15	no	Unknown	Unknown	No	yes	genital area	Unknown	no	Unknown
2004	New world mucosal and cutaneous leishmaniasis: an emerging health problem among British travellers	Undefined South American Country	Lawn3	PCR, Culture	Unknown		Unknown	Negative	Viannia		Nodular lesions	26	Unknown	yes	4	no	Unknown	Unknown	Yes	Unknown	head	no	no	Unknown
2007	Oral leishmaniasis: A clinicopathological study of 11 cases	Brazil	Motta7	PCR, Skin test, Histopathology	Negative		Unknown	Positive	Amazonensis		Unknown	39	Black	yes	12	Unknown	Unknown	Unknown	No	Unknown	Unknown	Unknown	Unknown	yes
2006	Short report: Concomitant early mucosal and cutaneous leishmaniasis in Brazil	Brazil	Boaventura1	PCR, Skin test, Histopathology	Negative		Unknown	Positive	Brasiliensis		Superficial ulcerations	24	Unknown	no	1	Unknown	Unknown	Unknown	Yes	no	upper extremity	yes	Unknown	Unknown
2006	Short report: Concomitant early mucosal and cutaneous leishmaniasis in Brazil	Brazil	Boaventura2	PCR, Serology, Skin test, Culture, Histopathology	Negative		Unknown	Positive	Brasiliensis		Superficial ulcerations	35	Unknown	yes	1	Unknown	Unknown	Unknown	Yes	yes	lower extremity	yes	Unknown	Unknown
2006	Short report: Concomitant early mucosal and cutaneous leishmaniasis in Brazil	Brazil	Boaventura6	PCR, Skin test, Histopathology	Unknown		Unknown	Positive	Brasiliensis		Nodular lesions	71	Unknown	yes	8	Unknown	Unknown	Unknown	Yes	yes	lower extremity	no	no	no
2007	Oral leishmaniasis: A clinicopathological study of 11 cases	Brazil	Motta4	PCR, Histopathology	Negative		Unknown	Positive	Brasiliensis		Unknown	65	White	yes	12	Unknown	Unknown	Unknown	Yes	Unknown	Unknown	Unknown	Unknown	yes
2007	Oral leishmaniasis: A clinicopathological study of 11 cases	Brazil	Motta8	PCR, Histopathology	Negative		Unknown	Positive	Brasiliensis		Unknown	65	White	yes	36	Unknown	Unknown	Unknown	Yes	Unknown	Unknown	yes	Unknown	yes
2011	Non-invasive cytology brush pcr diagnostic testing in mucosal leishmaniasis: Superior performance to conventional biopsy with Histopathology	Peru	Boggild19	PCR, Skin test, Histopathology	Unknown		Unknown	Positive	Unknown		Unknown	47	Unknown	yes	Unknown	Unknown	Unknown	Unknown	No	yes	Unknown	yes	Unknown	no
2011	Non-invasive cytology brush pcr diagnostic testing in mucosal leishmaniasis: Superior performance to conventional biopsy with Histopathology	Peru	Boggild20	PCR, Skin test, Histopathology	Unknown		Unknown	Positive	Unknown		Unknown	43	Unknown	yes	Unknown	Unknown	Unknown	Unknown	No	yes	Unknown	yes	Unknown	no
2011	Non-invasive cytology brush pcr diagnostic testing in mucosal leishmaniasis: Superior performance to conventional biopsy with Histopathology	Peru	Boggild5	PCR, Skin test, Histopathology	Unknown		Unknown	Positive	Unknown		Unknown	66	Unknown	yes	Unknown	Unknown	Unknown	Unknown	No	yes	Unknown	yes	Unknown	no
2011	Non-invasive cytology brush pcr diagnostic testing in mucosal leishmaniasis: Superior performance to conventional biopsy with Histopathology	Peru	Boggild9	PCR, Skin test, Histopathology	Unknown		Unknown	Positive	Unknown		Unknown	16	Unknown	yes	Unknown	Unknown	Unknown	Unknown	No	no	Unknown	yes	Unknown	no
2019	Immunohistochemical and Molecular Diagnosis of Mucocutaneous and Mucosal Leishmaniasis	Brazil	De Almeida1	Histopathology	Negative		Unknown	Positive	Unknown		Septum perforation	67	Unknown	yes	Unknown	Unknown	Unknown	Unknown	Unknown	yes	Unknown	yes	Unknown	yes
2019	Immunohistochemical and Molecular Diagnosis of Mucocutaneous and Mucosal Leishmaniasis	Brazil	De Almeida11	PCR, Histopathology	Positive		Unknown	Positive	Unknown		Septum perforation	64	Unknown	yes	Unknown	Unknown	yes	Unknown	Unknown	no	Not applicable	yes	Unknown	yes
2019	Immunohistochemical and Molecular Diagnosis of Mucocutaneous and Mucosal Leishmaniasis	Brazil	De Almeida12	PCR, Histopathology	Negative		Unknown	Positive	Unknown		Superficial ulcerations	59	Unknown	yes	Unknown	Unknown	yes	Unknown	Unknown	no	Not applicable	yes	Unknown	yes
2019	Immunohistochemical and Molecular Diagnosis of Mucocutaneous and Mucosal Leishmaniasis	Brazil	De Almeida13	Histopathology	Negative		Unknown	Positive	Unknown		Superficial ulcerations	49	Unknown	yes	Unknown	Unknown	yes	Unknown	Unknown	no	Not applicable	yes	Unknown	yes
2019	Immunohistochemical and Molecular Diagnosis of Mucocutaneous and Mucosal Leishmaniasis	Brazil	De Almeida14	PCR, Histopathology	Negative		Unknown	Positive	Unknown		Superficial ulcerations	50	Unknown	yes	Unknown	Unknown	Unknown	Unknown	Unknown	no	Not applicable	Unknown	Unknown	yes
2019	Immunohistochemical and Molecular Diagnosis of Mucocutaneous and Mucosal Leishmaniasis	Brazil	De Almeida17	PCR, Histopathology	Negative		Unknown	Positive	Unknown		Superficial ulcerations	87	Unknown	yes	Unknown	Unknown	Unknown	Unknown	Unknown	no	Not applicable	yes	Unknown	no
2019	Immunohistochemical and Molecular Diagnosis of Mucocutaneous and Mucosal Leishmaniasis	Brazil	De Almeida2	Histopathology	Negative		Unknown	Positive	Unknown		Nodular lesions	56	Unknown	yes	Unknown	Unknown	Unknown	Unknown	Unknown	yes	Unknown	no	Unknown	yes
2019	Immunohistochemical and Molecular Diagnosis of Mucocutaneous and Mucosal Leishmaniasis	Brazil	De Almeida3	Histopathology	Negative		Unknown	Positive	Unknown		Nodular lesions	23	Unknown	no	Unknown	Unknown	yes	Unknown	Unknown	yes	Unknown	Unknown	Unknown	yes
2019	Immunohistochemical and Molecular Diagnosis of Mucocutaneous and Mucosal Leishmaniasis	Brazil	De Almeida4	PCR, Histopathology	Negative		Unknown	Positive	Unknown		Nodular lesions	41	Unknown	yes	Unknown	Unknown	Unknown	Unknown	Unknown	no	Not applicable	Unknown	Unknown	yes
2019	Immunohistochemical and Molecular Diagnosis of Mucocutaneous and Mucosal Leishmaniasis	Brazil	De Almeida5	PCR, Histopathology	Negative		Unknown	Positive	Unknown		Superficial ulcerations	64	Unknown	no	Unknown	Unknown	Unknown	Unknown	Unknown	no	Unknown	yes	Unknown	Unknown
2019	Immunohistochemical and Molecular Diagnosis of Mucocutaneous and Mucosal Leishmaniasis	Brazil	De Almeida6	PCR, Histopathology	Negative		Unknown	Positive	Unknown		Nodular lesions	57	Unknown	yes	Unknown	Unknown	yes	Unknown	Unknown	no	Not applicable	Unknown	Unknown	yes
2019	Immunohistochemical and Molecular Diagnosis of Mucocutaneous and Mucosal Leishmaniasis	Brazil	De Almeida7	PCR, Histopathology	Negative		Unknown	Positive	Unknown		Superficial ulcerations	59	Unknown	yes	Unknown	Unknown	yes	Unknown	Unknown	yes	Unknown	Unknown	Unknown	yes
2019	Immunohistochemical and Molecular Diagnosis of Mucocutaneous and Mucosal Leishmaniasis	Brazil	De Almeida9	PCR, Histopathology	Negative		Unknown	Positive	Unknown		Superficial ulcerations	85	Unknown	yes	Unknown	Unknown	no	Unknown	Unknown	no	Not applicable	yes	Unknown	no
2007	Oral leishmaniasis: A clinicopathological study of 11 cases	Brazil	Motta6	Histopathology	Negative		Unknown	Positive	Unknown		Unknown	39	White	yes	36	Unknown	Unknown	Unknown	Yes	Unknown	Unknown	Unknown	Unknown	yes
2007	Oral leishmaniasis: A clinicopathological study of 11 cases	Brazil	Motta9	Histopathology	Positive		Unknown	Positive	Unknown		Unknown	47	White	no	Unknown	Unknown	Unknown	Unknown	No	Unknown	Unknown	Unknown	Unknown	yes
1968	Skin leishmaniasis. II. Otorhinolaryngologic lesions	Peru	Reyes Aragon E11	Histopathology	Unknown		Negative	Positive	Unknown		Septum perforation	Unknown	Mixed	yes	12	yes	Unknown	Unknown	Unknown	yes	lower extremity	yes	Unknown	Unknown
1968	Skin leishmaniasis. II. Otorhinolaryngologic lesions	Peru	Reyes Aragon E14	Smear slide, Histopathology	Unknown		Positive	Positive	Unknown		Facial malformation	Unknown	Mixed	yes	60	Unknown	yes	yes	Yes	no	Unknown	yes	yes	yes
1968	Skin leishmaniasis. II. Otorhinolaryngologic lesions	Peru	Reyes Aragon E15	Smear slide, Histopathology	Unknown		Positive	Positive	Unknown		Deep ulcerations	Unknown	Mixed	yes	120	yes	yes	Unknown	Yes	Unknown	Unknown	yes	Unknown	yes
1968	Skin leishmaniasis. II. Otorhinolaryngologic lesions	Peru	Reyes Aragon E17	Histopathology	Unknown		Unknown	Positive	Unknown		Superficial ulcerations	Unknown	Other	yes	36	Unknown	yes	Unknown	Unknown	yes	upper extremity	yes	Unknown	yes
1968	Skin leishmaniasis. II. Otorhinolaryngologic lesions	Peru	Reyes Aragon E19	Histopathology	Unknown		Unknown	Positive	Unknown		Facial malformation	Unknown	Mixed	yes	20	Unknown	yes	Unknown	Unknown	Unknown	Unknown	yes	yes	yes
1968	Skin leishmaniasis. II. Otorhinolaryngologic lesions	Peru	Reyes Aragon E21	Histopathology	Unknown		Unknown	Positive	Unknown		Facial malformation	Unknown	Indigenous	yes	120	Unknown	yes	Unknown	Unknown	yes	head	yes	yes	yes
1968	Skin leishmaniasis. II. Otorhinolaryngologic lesions	Peru	Reyes Aragon E23	Histopathology	Unknown		Unknown	Positive	Unknown		Deep ulcerations	Unknown	Indigenous	yes	8	yes	yes	Unknown	Unknown	Unknown	Unknown	yes	Unknown	yes
1968	Skin leishmaniasis. II. Otorhinolaryngologic lesions	Peru	Reyes Aragon E24	Histopathology	Unknown		Unknown	Positive	Unknown		Facial malformation	Unknown	Mixed	yes	120	Unknown	Unknown	Unknown	Unknown	Unknown	Unknown	yes	yes	Unknown
1968	Skin leishmaniasis. II. Otorhinolaryngologic lesions	Peru	Reyes Aragon E26	Histopathology	Unknown		Unknown	Positive	Unknown		Facial malformation	Unknown	Indigenous	yes	96	Unknown	yes	yes	Unknown	Unknown	Unknown	yes	yes	yes
1968	Skin leishmaniasis. II. Otorhinolaryngologic lesions	Peru	Reyes Aragon E27	Histopathology	Unknown		Negative	Positive	Unknown		Septum perforation	Unknown	Indigenous	yes	60	yes	yes	yes	Unknown	Unknown	Unknown	yes	Unknown	yes
1968	Skin leishmaniasis. II. Otorhinolaryngologic lesions	Peru	Reyes Aragon E3	Smear slide, Histopathology	Unknown		Positive	Positive	Unknown		Deep ulcerations	Unknown	Mixed	yes	96	yes	Unknown	Unknown	Unknown	Unknown	Unknown	yes	Unknown	yes
1968	Skin leishmaniasis. II. Otorhinolaryngologic lesions	Peru	Reyes Aragon E4	Histopathology	Unknown		Unknown	Positive	Unknown		Deep ulcerations	Unknown	Mixed	yes	72	Unknown	Unknown	Unknown	Unknown	Unknown	Unknown	yes	Unknown	yes
1968	Skin leishmaniasis. II. Otorhinolaryngologic lesions	Peru	Reyes Aragon E6	Histopathology	Unknown		Unknown	Positive	Unknown		Nodular lesions	Unknown	Mixed	yes	24	Unknown	yes	Unknown	Unknown	yes	upper extremity	Unknown	Unknown	yes
1968	Skin leishmaniasis. II. Otorhinolaryngologic lesions	Peru	Reyes Aragon U1	Histopathology	Unknown		Unknown	Positive	Unknown		Septum perforation	Unknown	Mixed	yes	12	yes	Unknown	Unknown	Unknown	Unknown	Unknown	yes	Unknown	Unknown
1968	Skin leishmaniasis. II. Otorhinolaryngologic lesions	Peru	Reyes Aragon U11	Histopathology	Unknown		Unknown	Positive	Unknown		Septum perforation	Unknown	Mixed	yes	108	Unknown	Unknown	Unknown	Unknown	Unknown	Unknown	yes	Unknown	Unknown
1968	Skin leishmaniasis. II. Otorhinolaryngologic lesions	Peru	Reyes Aragon U13	Histopathology	Unknown		Unknown	Positive	Unknown		Superficial ulcerations	Unknown	Mixed	yes	12	Unknown	yes	Unknown	Unknown	Unknown	Unknown	yes	Unknown	yes
1968	Skin leishmaniasis. II. Otorhinolaryngologic lesions	Peru	Reyes Aragon U15	Histopathology	Unknown		Unknown	Positive	Unknown		Septum perforation	Unknown	Mixed	yes	204	Unknown	yes	Unknown	Yes	Unknown	Unknown	yes	Unknown	yes
1968	Skin leishmaniasis. II. Otorhinolaryngologic lesions	Peru	Reyes Aragon U2	Histopathology	Unknown		Unknown	Positive	Unknown		Deep ulcerations	Unknown	Mixed	yes	Unknown	Unknown	yes	Unknown	Unknown	Unknown	Unknown	yes	Unknown	yes
1968	Skin leishmaniasis. II. Otorhinolaryngologic lesions	Peru	Reyes Aragon U20	Histopathology	Unknown		Unknown	Positive	Unknown		Septum perforation	Unknown	Mixed	yes	108	Unknown	yes	Unknown	Unknown	Unknown	Unknown	yes	Unknown	yes
1968	Skin leishmaniasis. II. Otorhinolaryngologic lesions	Peru	Reyes Aragon U21	Histopathology	Unknown		Unknown	Positive	Unknown		Nodular lesions	Unknown	Mixed	yes	24	Unknown	yes	Unknown	Unknown	Unknown	Unknown	Unknown	Unknown	yes
1968	Skin leishmaniasis. II. Otorhinolaryngologic lesions	Peru	Reyes Aragon U28	Histopathology	Unknown		Unknown	Positive	Unknown		Septum perforation	Unknown	Indigenous	yes	72	Unknown	yes	Unknown	Unknown	Unknown	Unknown	yes	Unknown	yes
1968	Skin leishmaniasis. II. Otorhinolaryngologic lesions	Peru	Reyes Aragon U3	Histopathology	Unknown		Unknown	Positive	Unknown		Septum perforation	Unknown	Mixed	yes	Unknown	Unknown	yes	Unknown	Unknown	Unknown	Unknown	yes	Unknown	yes
1968	Skin leishmaniasis. II. Otorhinolaryngologic lesions	Peru	Reyes Aragon U4	Histopathology	Unknown		Unknown	Positive	Unknown		Facial malformation	Unknown	Indigenous	yes	72	Unknown	yes	Unknown	Unknown	Unknown	Unknown	yes	yes	yes
1968	Skin leishmaniasis. II. Otorhinolaryngologic lesions	Peru	Reyes Aragon U8	Histopathology	Unknown		Unknown	Positive	Unknown		Facial malformation	Unknown	Mixed	yes	224	Unknown	Unknown	Unknown	Unknown	Unknown	Unknown	yes	yes	Unknown
2004	New world mucosal and cutaneous leishmaniasis: an emerging health problem among British travellers	Undefined South American Country	Lawn5	PCR, Culture, Histopathology	Unknown		Unknown	Positive	Viannia	antituberculosis treatment	Nodular lesions	24	Unknown	yes	3	no	yes	yes	No	Unknown	Not applicable	Unknown	no	yes
2004	New world mucosal and cutaneous leishmaniasis: an emerging health problem among British travellers	Undefined South American Country	Lawn6	PCR, Culture, Histopathology	Unknown		Unknown	Positive	Viannia		Superficial ulcerations	30	Unknown	yes	4	Unknown	Unknown	Unknown	Yes	Unknown	abdomen	no	no	yes
1991	Leishmaniasis in Bahia, Brazi: Evidence that Leishmania amazonensis produces a wide spectrum of clinical disease	Brazil	Barral10	Serology, Skin test, Culture	Unknown		Unknown	Unknown	Amazonensis		Facial malformation	9	Unknown	yes	12	Unknown	Unknown	Unknown	Unknown	Unknown	Not applicable	yes	yes	no
1991	Leishmaniasis in Bahia, Brazi: Evidence that Leishmania amazonensis produces a wide spectrum of clinical disease	Brazil	Barral11	Serology, Skin test, Culture	Unknown		Unknown	Unknown	Amazonensis		Facial malformation	8	Unknown	yes	48	Unknown	Unknown	Unknown	Unknown	Unknown	Not applicable	yes	yes	no
1991	Leishmaniasis in Bahia, Brazi: Evidence that Leishmania amazonensis produces a wide spectrum of clinical disease	Brazil	Barral12	Serology, Skin test, Culture	Unknown		Unknown	Unknown	Amazonensis		Facial malformation	28	Unknown	no	96	Unknown	Unknown	Unknown	Unknown	Unknown	Not applicable	yes	yes	yes
1991	Leishmaniasis in Bahia, Brazi: Evidence that Leishmania amazonensis produces a wide spectrum of clinical disease	Brazil	Barral13	Serology, Skin test, Culture	Unknown		Unknown	Unknown	Amazonensis		Septum perforation	27	Unknown	yes	72	Unknown	Unknown	Unknown	Unknown	Unknown	Not applicable	yes	Unknown	yes
1991	Leishmaniasis in Bahia, Brazi: Evidence that Leishmania amazonensis produces a wide spectrum of clinical disease	Brazil	Barral9	Serology, Skin test, Culture	Unknown		Unknown	Unknown	Amazonensis		Facial malformation	54	Unknown	yes	120	Unknown	Unknown	Unknown	Unknown	Unknown	Not applicable	yes	yes	yes
1991	Leishmaniasis in Bahia, Brazi: Evidence that Leishmania amazonensis produces a wide spectrum of clinical disease	Brazil	Barral1	Serology, Skin test, Culture	Unknown		Unknown	Unknown	Brasiliensis		Superficial ulcerations	39	Unknown	yes	84	Unknown	Unknown	Unknown	Unknown	Unknown	Not applicable	no	no	yes
1991	Leishmaniasis in Bahia, Brazi: Evidence that Leishmania amazonensis produces a wide spectrum of clinical disease	Brazil	Barral2	Serology, Skin test, Culture	Unknown		Unknown	Unknown	Brasiliensis		Facial malformation	33	Unknown	yes	36	Unknown	Unknown	Unknown	Unknown	Unknown	Not applicable	yes	yes	Unknown
1991	Leishmaniasis in Bahia, Brazi: Evidence that Leishmania amazonensis produces a wide spectrum of clinical disease	Brazil	Barral3	Serology, Skin test, Culture	Unknown		Unknown	Unknown	Brasiliensis		Facial malformation	38	Unknown	yes	96	Unknown	Unknown	Unknown	Unknown	Unknown	Not applicable	yes	yes	yes
1991	Leishmaniasis in Bahia, Brazi: Evidence that Leishmania amazonensis produces a wide spectrum of clinical disease	Brazil	Barral4	Serology, Skin test, Culture	Unknown		Unknown	Unknown	Brasiliensis		Facial malformation	61	Unknown	yes	24	Unknown	Unknown	Unknown	Unknown	Unknown	Not applicable	yes	yes	no
1991	Leishmaniasis in Bahia, Brazi: Evidence that Leishmania amazonensis produces a wide spectrum of clinical disease	Brazil	Barral5	Serology, Skin test, Culture	Unknown		Unknown	Unknown	Brasiliensis		Facial malformation	33	Unknown	yes	36	Unknown	Unknown	Unknown	Unknown	Unknown	Not applicable	yes	yes	no
1991	Leishmaniasis in Bahia, Brazi: Evidence that Leishmania amazonensis produces a wide spectrum of clinical disease	Brazil	Barral6	Culture	Unknown		Unknown	Unknown	Brasiliensis		Facial malformation	55	Unknown	yes	24	Unknown	Unknown	Unknown	Unknown	Unknown	Not applicable	yes	yes	no
1991	Leishmaniasis in Bahia, Brazi: Evidence that Leishmania amazonensis produces a wide spectrum of clinical disease	Brazil	Barral7	Serology, Skin test, Culture	Unknown		Unknown	Unknown	Brasiliensis		Facial malformation	60	Unknown	yes	84	Unknown	Unknown	Unknown	Unknown	Unknown	Not applicable	yes	yes	no
1991	Leishmaniasis in Bahia, Brazi: Evidence that Leishmania amazonensis produces a wide spectrum of clinical disease	Brazil	Barral8	Serology, Skin test, Culture	Unknown		Unknown	Unknown	Brasiliensis		Facial malformation	74	Unknown	yes	216	Unknown	Unknown	Unknown	Unknown	Unknown	Not applicable	yes	yes	no
2005	Clinical features of mucocutaneous leishmaniasis in the Amazonian region of Ecuador	Ecuador	Calvopiña5	PCR, Serology, Culture	Unknown		Negative	Unknown	Brasiliensis		Unknown	40	Indigenous	yes	12	Unknown	Unknown	Unknown	No	Unknown	Not applicable	Unknown	Unknown	Unknown
2005	Clinical features of mucocutaneous leishmaniasis in the Amazonian region of Ecuador	Ecuador	Calvopiña6	PCR, Serology, Skin test, Culture	Unknown		Negative	Unknown	Brasiliensis		Septum perforation	59	Indigenous	yes	216	Unknown	Unknown	Unknown	No	Unknown	Not applicable	yes	Unknown	Unknown
2019	Orofacial manifestations of mucocutaneous leishmaniasis: a case series from Brazil	Brazil	Falcao5	PCR	Negative		Unknown	Unknown	Brasiliensis		Superficial ulcerations	30	White	yes	72	Unknown	yes	Unknown	Yes	yes	trunk	Unknown	Unknown	yes
2012	A proposed new clinical staging system for patients with mucosal leishmaniasis	Brazil	Lessa1	Skin test	Unknown		Unknown	Unknown	Brasiliensis		Nodular lesions	18	Unknown	yes	1	no	no	no	Unknown	Unknown	Unknown	no	no	no
2012	A proposed new clinical staging system for patients with mucosal leishmaniasis	Brazil	Lessa10	Skin test	Unknown		Unknown	Unknown	Brasiliensis		Superficial ulcerations	38	Unknown	yes	3	yes	Unknown	Unknown	Unknown	Unknown	Unknown	yes	no	no
2012	A proposed new clinical staging system for patients with mucosal leishmaniasis	Brazil	Lessa11	Skin test	Unknown		Unknown	Unknown	Brasiliensis		Superficial ulcerations	60	Unknown	yes	4	yes	Unknown	Unknown	Unknown	Unknown	Unknown	yes	no	no
2012	A proposed new clinical staging system for patients with mucosal leishmaniasis	Brazil	Lessa12	Skin test	Unknown		Unknown	Unknown	Brasiliensis		Superficial ulcerations	43	Unknown	yes	4	yes	Unknown	Unknown	Unknown	Unknown	Unknown	yes	no	no
2012	A proposed new clinical staging system for patients with mucosal leishmaniasis	Brazil	Lessa13	Skin test	Unknown		Unknown	Unknown	Brasiliensis		Superficial ulcerations	21	Unknown	yes	6	yes	Unknown	Unknown	Unknown	Unknown	Unknown	yes	no	no
2012	A proposed new clinical staging system for patients with mucosal leishmaniasis	Brazil	Lessa14	Skin test	Unknown		Unknown	Unknown	Brasiliensis		Superficial ulcerations	44	Unknown	yes	8	yes	Unknown	Unknown	Unknown	Unknown	Unknown	yes	no	no
2012	A proposed new clinical staging system for patients with mucosal leishmaniasis	Brazil	Lessa15	Skin test	Unknown		Unknown	Unknown	Brasiliensis		Superficial ulcerations	45	Unknown	yes	12	yes	Unknown	Unknown	yes	Unknown	Unknown	yes	no	no
2012	A proposed new clinical staging system for patients with mucosal leishmaniasis	Brazil	Lessa16	Skin test	Unknown		Unknown	Unknown	Brasiliensis		Superficial ulcerations	23	Unknown	no	15	yes	Unknown	Unknown	Unknown	Unknown	Unknown	yes	no	no
2012	A proposed new clinical staging system for patients with mucosal leishmaniasis	Brazil	Lessa17	Skin test	Unknown		Unknown	Unknown	Brasiliensis		Superficial ulcerations	16	Unknown	yes	22	yes	Unknown	Unknown	Unknown	Unknown	Unknown	yes	no	no
2012	A proposed new clinical staging system for patients with mucosal leishmaniasis	Brazil	Lessa18	Skin test	Unknown		Unknown	Unknown	Brasiliensis		Superficial ulcerations	30	Unknown	yes	28	yes	Unknown	Unknown	Unknown	Unknown	Unknown	yes	no	no
2012	A proposed new clinical staging system for patients with mucosal leishmaniasis	Brazil	Lessa19	Skin test	Unknown		Unknown	Unknown	Brasiliensis		Superficial ulcerations	26	Unknown	yes	28	yes	Unknown	Unknown	Unknown	Unknown	Unknown	yes	no	no
2012	A proposed new clinical staging system for patients with mucosal leishmaniasis	Brazil	Lessa2	Skin test	Unknown		Unknown	Unknown	Brasiliensis		Nodular lesions	31	Unknown	no	2	Unknown	Unknown	Unknown	Unknown	Unknown	Unknown	no	no	no
2012	A proposed new clinical staging system for patients with mucosal leishmaniasis	Brazil	Lessa20	Skin test	Unknown		Unknown	Unknown	Brasiliensis		Superficial ulcerations	58	Unknown	yes	252	yes	Unknown	Unknown	Yes	Unknown	Unknown	yes	no	no
2012	A proposed new clinical staging system for patients with mucosal leishmaniasis	Brazil	Lessa21	Skin test	Unknown		Unknown	Unknown	Brasiliensis		Deep ulcerations	20	Unknown	yes	2	yes	Unknown	Unknown	Unknown	Unknown	Unknown	yes	Unknown	Unknown
2012	A proposed new clinical staging system for patients with mucosal leishmaniasis	Brazil	Lessa22	Skin test	Unknown		Unknown	Unknown	Brasiliensis		Deep ulcerations	32	Unknown	yes	3	yes	Unknown	Unknown	Unknown	Unknown	Unknown	yes	no	yes
2012	A proposed new clinical staging system for patients with mucosal leishmaniasis	Brazil	Lessa23	Skin test	Unknown		Unknown	Unknown	Brasiliensis		Deep ulcerations	23	Unknown	yes	3	yes	Unknown	Unknown	Unknown	Unknown	Unknown	yes	no	no
2012	A proposed new clinical staging system for patients with mucosal leishmaniasis	Brazil	Lessa24	Skin test	Unknown		Unknown	Unknown	Brasiliensis		Deep ulcerations	32	Unknown	yes	4	yes	Unknown	Unknown	Unknown	Unknown	Unknown	yes	no	no
2012	A proposed new clinical staging system for patients with mucosal leishmaniasis	Brazil	Lessa25	Skin test	Unknown		Unknown	Unknown	Brasiliensis		Deep ulcerations	31	Unknown	yes	4	yes	Unknown	Unknown	Unknown	Unknown	Unknown	yes	no	yes
2012	A proposed new clinical staging system for patients with mucosal leishmaniasis	Brazil	Lessa26	Skin test	Unknown		Unknown	Unknown	Brasiliensis		Deep ulcerations	69	Unknown	yes	120	yes	Unknown	Unknown	Unknown	Unknown	Unknown	yes	no	yes
2012	A proposed new clinical staging system for patients with mucosal leishmaniasis	Brazil	Lessa27	Skin test	Unknown		Unknown	Unknown	Brasiliensis		Septum perforation	43	Unknown	yes	3	yes	Unknown	Unknown	Unknown	Unknown	Unknown	yes	no	no
2012	A proposed new clinical staging system for patients with mucosal leishmaniasis	Brazil	Lessa28	Skin test	Unknown		Unknown	Unknown	Brasiliensis		Septum perforation	29	Unknown	yes	6	yes	Unknown	Unknown	Unknown	Unknown	Unknown	yes	no	yes
2012	A proposed new clinical staging system for patients with mucosal leishmaniasis	Brazil	Lessa29	Skin test	Unknown		Unknown	Unknown	Brasiliensis		Septum perforation	19	Unknown	yes	6	yes	Unknown	Unknown	Unknown	Unknown	Unknown	yes	no	no
2012	A proposed new clinical staging system for patients with mucosal leishmaniasis	Brazil	Lessa3	Skin test	Unknown		Unknown	Unknown	Brasiliensis		Superficial ulcerations	47	Unknown	yes	1	yes	Unknown	Unknown	Unknown	Unknown	Unknown	yes	no	no
2012	A proposed new clinical staging system for patients with mucosal leishmaniasis	Brazil	Lessa30	Skin test	Unknown		Unknown	Unknown	Brasiliensis		Septum perforation	12	Unknown	yes	6	yes	Unknown	Unknown	Unknown	Unknown	Unknown	yes	no	yes
2012	A proposed new clinical staging system for patients with mucosal leishmaniasis	Brazil	Lessa31	Skin test	Unknown		Unknown	Unknown	Brasiliensis		Septum perforation	10	Unknown	no	12	yes	Unknown	Unknown	Unknown	Unknown	Unknown	yes	no	no
2012	A proposed new clinical staging system for patients with mucosal leishmaniasis	Brazil	Lessa32	Skin test	Unknown		Unknown	Unknown	Brasiliensis		Septum perforation	29	Unknown	yes	12	yes	Unknown	Unknown	Unknown	Unknown	Unknown	yes	no	no
2012	A proposed new clinical staging system for patients with mucosal leishmaniasis	Brazil	Lessa33	Skin test	Unknown		Unknown	Unknown	Brasiliensis		Septum perforation	38	Unknown	yes	36	yes	Unknown	Unknown	Unknown	Unknown	Unknown	yes	no	no
2012	A proposed new clinical staging system for patients with mucosal leishmaniasis	Brazil	Lessa34	Skin test	Unknown		Unknown	Unknown	Brasiliensis		Septum perforation	44	Unknown	no	36	yes	Unknown	Unknown	Unknown	Unknown	Unknown	yes	no	no
2012	A proposed new clinical staging system for patients with mucosal leishmaniasis	Brazil	Lessa35	Skin test	Unknown		Unknown	Unknown	Brasiliensis		Septum perforation	31	Unknown	yes	60	yes	Unknown	Unknown	Unknown	Unknown	Unknown	yes	no	no
2012	A proposed new clinical staging system for patients with mucosal leishmaniasis	Brazil	Lessa36	Skin test	Unknown		Unknown	Unknown	Brasiliensis		Septum perforation	14	Unknown	yes	96	yes	Unknown	Unknown	Unknown	Unknown	Unknown	yes	no	yes
2012	A proposed new clinical staging system for patients with mucosal leishmaniasis	Brazil	Lessa37	Skin test	Unknown		Unknown	Unknown	Brasiliensis		Septum perforation	33	Unknown	no	96	yes	Unknown	Unknown	Unknown	Unknown	Unknown	yes	no	no
2012	A proposed new clinical staging system for patients with mucosal leishmaniasis	Brazil	Lessa38	Skin test	Unknown		Unknown	Unknown	Brasiliensis		Septum perforation	33	Unknown	yes	108	yes	Unknown	Unknown	Unknown	Unknown	Unknown	yes	no	no
2012	A proposed new clinical staging system for patients with mucosal leishmaniasis	Brazil	Lessa39	Skin test	Unknown		Unknown	Unknown	Brasiliensis		Septum perforation	47	Unknown	yes	108	yes	Unknown	Unknown	Unknown	Unknown	Unknown	yes	no	no
2012	A proposed new clinical staging system for patients with mucosal leishmaniasis	Brazil	Lessa4	Skin test	Unknown		Unknown	Unknown	Brasiliensis		Superficial ulcerations	15	Unknown	yes	1	yes	Unknown	Unknown	Unknown	Unknown	Unknown	yes	no	no
2012	A proposed new clinical staging system for patients with mucosal leishmaniasis	Brazil	Lessa40	Skin test	Unknown		Unknown	Unknown	Brasiliensis		Septum perforation	86	Unknown	yes	132	yes	Unknown	Unknown	Unknown	Unknown	Unknown	yes	no	yes
2012	A proposed new clinical staging system for patients with mucosal leishmaniasis	Brazil	Lessa41	Skin test	Unknown		Unknown	Unknown	Brasiliensis		Septum perforation	36	Unknown	yes	132	yes	Unknown	Unknown	Unknown	Unknown	Unknown	yes	no	no
2012	A proposed new clinical staging system for patients with mucosal leishmaniasis	Brazil	Lessa42	Skin test	Unknown		Unknown	Unknown	Brasiliensis		Septum perforation	33	Unknown	yes	216	yes	Unknown	Unknown	Unknown	Unknown	Unknown	yes	no	yes
2012	A proposed new clinical staging system for patients with mucosal leishmaniasis	Brazil	Lessa43	Skin test	Unknown		Unknown	Unknown	Brasiliensis		Septum perforation	35	Unknown	yes	228	yes	Unknown	Unknown	Unknown	Unknown	Unknown	yes	no	no
2012	A proposed new clinical staging system for patients with mucosal leishmaniasis	Brazil	Lessa44	Skin test	Unknown		Unknown	Unknown	Brasiliensis		Septum perforation	59	Unknown	yes	240	yes	Unknown	Unknown	Unknown	Unknown	Unknown	yes	no	yes
2012	A proposed new clinical staging system for patients with mucosal leishmaniasis	Brazil	Lessa45	Skin test	Unknown		Unknown	Unknown	Brasiliensis		Septum perforation	41	Unknown	yes	252	yes	Unknown	Unknown	Unknown	Unknown	Unknown	yes	no	no
2012	A proposed new clinical staging system for patients with mucosal leishmaniasis	Brazil	Lessa46	Skin test	Unknown		Unknown	Unknown	Brasiliensis		Septum perforation	30	Unknown	yes	252	yes	Unknown	Unknown	Unknown	Unknown	Unknown	yes	no	yes
2012	A proposed new clinical staging system for patients with mucosal leishmaniasis	Brazil	Lessa47	Skin test	Unknown		Unknown	Unknown	Brasiliensis		Septum perforation	40	Unknown	yes	396	yes	Unknown	Unknown	Unknown	Unknown	Unknown	yes	no	yes
2012	A proposed new clinical staging system for patients with mucosal leishmaniasis	Brazil	Lessa48	Skin test	Unknown		Unknown	Unknown	Brasiliensis		Septum perforation	60	Unknown	no	528	yes	Unknown	Unknown	Unknown	Unknown	Unknown	yes	no	yes
2012	A proposed new clinical staging system for patients with mucosal leishmaniasis	Brazil	Lessa49	Skin test	Unknown		Unknown	Unknown	Brasiliensis		Facial malformation	64	Unknown	yes	120	yes	Unknown	Unknown	Unknown	Unknown	Unknown	yes	yes	yes
2012	A proposed new clinical staging system for patients with mucosal leishmaniasis	Brazil	Lessa5	Skin test	Unknown		Unknown	Unknown	Brasiliensis		Superficial ulcerations	12	Unknown	no	1	yes	Unknown	Unknown	Unknown	Unknown	Unknown	yes	no	no
2012	A proposed new clinical staging system for patients with mucosal leishmaniasis	Brazil	Lessa50	Skin test	Unknown		Unknown	Unknown	Brasiliensis		Facial malformation	39	Unknown	yes	84	yes	Unknown	Unknown	Unknown	Unknown	Unknown	yes	yes	yes
2012	A proposed new clinical staging system for patients with mucosal leishmaniasis	Brazil	Lessa6	Skin test	Unknown		Unknown	Unknown	Brasiliensis		Superficial ulcerations	34	Unknown	yes	1	yes	Unknown	Unknown	Unknown	Unknown	Unknown	yes	no	no
2012	A proposed new clinical staging system for patients with mucosal leishmaniasis	Brazil	Lessa7	Skin test	Unknown		Unknown	Unknown	Brasiliensis		Superficial ulcerations	28	Unknown	yes	2	yes	Unknown	Unknown	Unknown	Unknown	Unknown	yes	Unknown	Unknown
2012	A proposed new clinical staging system for patients with mucosal leishmaniasis	Brazil	Lessa8	Skin test	Unknown		Unknown	Unknown	Brasiliensis		Superficial ulcerations	55	Unknown	yes	2	yes	Unknown	Unknown	Unknown	Unknown	Unknown	yes	Unknown	Unknown
2012	A proposed new clinical staging system for patients with mucosal leishmaniasis	Brazil	Lessa9	Skin test	Unknown		Unknown	Unknown	Brasiliensis		Superficial ulcerations	46	Unknown	yes	3	yes	Unknown	Unknown	Unknown	Unknown	Unknown	yes	Unknown	Unknown
2005	Clinical features of mucocutaneous leishmaniasis in the Amazonian region of Ecuador	Ecuador	Calvopiña12	Serology, Skin test	Unknown		Negative	Unknown	Unknown		Septum perforation	46	Indigenous	yes	216	Unknown	Unknown	Unknown	No	Unknown	Not applicable	yes	Unknown	Unknown
2005	Clinical features of mucocutaneous leishmaniasis in the Amazonian region of Ecuador	Ecuador	Calvopiña13	Serology, Skin test	Unknown		Negative	Unknown	Unknown		Septum perforation	28	Mixed	no	120	Unknown	Unknown	Unknown	No	Unknown	Not applicable	yes	Unknown	Unknown
2019	Orofacial manifestations of mucocutaneous leishmaniasis: a case series from Brazil	Brazil	Falcao4	Skin test	Unknown		Unknown	Unknown	Unknown		Deep ulcerations	8	White	yes	6	Unknown	Unknown	Unknown	Unknown	Unknown	Unknown	Unknown	Unknown	yes
2019	Orofacial manifestations of mucocutaneous leishmaniasis: a case series from Brazil	Brazil	Falcao7	PCR, Skin test	Unknown	melanoma	Unknown	Unknown	Unknown		Superficial ulcerations	59	Mixed	yes	2	Unknown	Unknown	Unknown	Yes	Unknown	Unknown	Unknown	Unknown	yes
1968	Skin leishmaniasis. II. Otorhinolaryngologic lesions	Peru	Reyes Aragon E1	Smear slide	Unknown		Positive	Unknown	Unknown		Septum perforation	Unknown	Mixed	yes	60	yes	yes	Unknown	Unknown	Unknown	Unknown	yes	Unknown	yes
1968	Skin leishmaniasis. II. Otorhinolaryngologic lesions	Peru	Reyes Aragon E10	Skin test	Unknown		Unknown	Unknown	Unknown		Facial malformation	Unknown	Mixed	yes	12	Unknown	Unknown	Unknown	Unknown	Unknown	Unknown	yes	yes	yes
1968	Skin leishmaniasis. II. Otorhinolaryngologic lesions	Peru	Reyes Aragon E12	Skin test	Unknown		Negative	Unknown	Unknown		Facial malformation	Unknown	Mixed	yes	48	Unknown	Unknown	Unknown	Yes	Unknown	Unknown	yes	yes	no
1968	Skin leishmaniasis. II. Otorhinolaryngologic lesions	Peru	Reyes Aragon E13	Cure with antimonial treatment	Unknown		Unknown	Unknown	Unknown		Septum perforation	Unknown	Mixed	yes	120	Unknown	Unknown	Unknown	Unknown	Unknown	Unknown	yes	Unknown	Unknown
1968	Skin leishmaniasis. II. Otorhinolaryngologic lesions	Peru	Reyes Aragon E18	Skin test	Unknown		Unknown	Unknown	Unknown		Facial malformation	Unknown	Mixed	yes	60	Unknown	Unknown	Unknown	Unknown	yes	lower extremity	yes	yes	yes
1968	Skin leishmaniasis. II. Otorhinolaryngologic lesions	Peru	Reyes Aragon E2	Skin test	Unknown		Unknown	Unknown	Unknown		Septum perforation	Unknown	Indigenous	yes	84	Unknown	Unknown	Unknown	Unknown	yes	lower extremity	yes	Unknown	Unknown
1968	Skin leishmaniasis. II. Otorhinolaryngologic lesions	Peru	Reyes Aragon E20	Cure with antimonial treatment	Unknown		Unknown	Unknown	Unknown		Facial malformation	Unknown	Mixed	yes	72	Unknown	yes	Unknown	Unknown	Unknown	Unknown	yes	yes	yes
1968	Skin leishmaniasis. II. Otorhinolaryngologic lesions	Peru	Reyes Aragon E22	Smear slide	Unknown		Positive	Unknown	Unknown		Septum perforation	Unknown	Indigenous	yes	9	Unknown	yes	Unknown	Unknown	Unknown	Unknown	yes	Unknown	yes
1968	Skin leishmaniasis. II. Otorhinolaryngologic lesions	Peru	Reyes Aragon E25	Smear slide	Unknown		Positive	Unknown	Unknown		Deep ulcerations	Unknown	Mixed	yes	24	Unknown	Unknown	yes	Yes	Unknown	Unknown	yes	Unknown	yes
1968	Skin leishmaniasis. II. Otorhinolaryngologic lesions	Peru	Reyes Aragon U10	Smear slide	Unknown		Positive	Unknown	Unknown		Septum perforation	Unknown	Mixed	yes	120	Unknown	Unknown	Unknown	Unknown	Unknown	Unknown	yes	Unknown	yes
1968	Skin leishmaniasis. II. Otorhinolaryngologic lesions	Peru	Reyes Aragon U16	Skin test	Unknown		Negative	Unknown	Unknown		Septum perforation	Unknown	Mixed	yes	120	Unknown	Unknown	Unknown	Unknown	Unknown	Unknown	yes	Unknown	yes
1968	Skin leishmaniasis. II. Otorhinolaryngologic lesions	Peru	Reyes Aragon U18	Cure with antimonial treatment	Unknown		Unknown	Unknown	Unknown		Septum perforation	Unknown	Indigenous	yes	36	yes	Unknown	Unknown	Unknown	Unknown	Unknown	yes	Unknown	Unknown
1968	Skin leishmaniasis. II. Otorhinolaryngologic lesions	Peru	Reyes Aragon U19	Smear slide	Unknown		Positive	Unknown	Unknown		Facial malformation	Unknown	Mixed	yes	48	Unknown	Unknown	Unknown	Unknown	Unknown	Unknown	yes	yes	Unknown
1968	Skin leishmaniasis. II. Otorhinolaryngologic lesions	Peru	Reyes Aragon U22	Smear slide	Unknown		Positive	Unknown	Unknown		Septum perforation	Unknown	Indigenous	yes	24	yes	Unknown	Unknown	Unknown	Unknown	Unknown	yes	Unknown	Unknown
1968	Skin leishmaniasis. II. Otorhinolaryngologic lesions	Peru	Reyes Aragon U23	Cure with antimonial treatment	Unknown		Unknown	Unknown	Unknown		Facial malformation	Unknown	Indigenous	yes	120	Unknown	Unknown	Unknown	Unknown	Unknown	Unknown	yes	yes	Unknown
1968	Skin leishmaniasis. II. Otorhinolaryngologic lesions	Peru	Reyes Aragon U24	Skin test	Unknown		Unknown	Unknown	Unknown		Nodular lesions	Unknown	Indigenous	yes	24	Unknown	Unknown	Unknown	Unknown	Unknown	Unknown	no	Unknown	yes
1968	Skin leishmaniasis. II. Otorhinolaryngologic lesions	Peru	Reyes Aragon U25	Skin test	Unknown		Unknown	Unknown	Unknown		Septum perforation	Unknown	Mixed	yes	240	Unknown	Unknown	Unknown	Unknown	Unknown	Unknown	yes	Unknown	Unknown
1968	Skin leishmaniasis. II. Otorhinolaryngologic lesions	Peru	Reyes Aragon U26	Smear slide	Unknown		Positive	Unknown	Unknown		Septum perforation	Unknown	Mixed	yes	6	yes	yes	Unknown	Unknown	Unknown	Unknown	yes	Unknown	yes
1968	Skin leishmaniasis. II. Otorhinolaryngologic lesions	Peru	Reyes Aragon U29	Smear slide, Skin test	Unknown		Positive	Unknown	Unknown		Facial malformation	Unknown	Indigenous	yes	84	Unknown	yes	Unknown	Unknown	Unknown	Unknown	yes	yes	yes
1968	Skin leishmaniasis. II. Otorhinolaryngologic lesions	Peru	Reyes Aragon U5	Cure with antimonial treatment	Unknown		Unknown	Unknown	Unknown		Nodular lesions	Unknown	Mixed	yes	36	Unknown	yes	Unknown	Unknown	Unknown	Unknown	Unknown	Unknown	yes
1968	Skin leishmaniasis. II. Otorhinolaryngologic lesions	Peru	Reyes Aragon U7	Skin test	Unknown		Negative	Unknown	Unknown		Nodular lesions	Unknown	Indigenous	yes	48	Unknown	Unknown	Unknown	Unknown	Unknown	Unknown	Unknown	Unknown	yes
1968	Skin leishmaniasis. II. Otorhinolaryngologic lesions	Peru	Reyes Aragon U9	Smear slide	Unknown		Positive	Unknown	Unknown		Septum perforation	Unknown	Indigenous	yes	72	Unknown	yes	Unknown	Unknown	Unknown	Unknown	yes	Unknown	yes
2005	Clinical features of mucocutaneous leishmaniasis in the Amazonian region of Ecuador	Ecuador	Calvopiña10	PCR, Serology	Unknown		Negative	Unknown	Viannia		Septum perforation	33	Indigenous	yes	240	Unknown	Unknown	Unknown	No	Unknown	Not applicable	yes	Unknown	Unknown
2005	Clinical features of mucocutaneous leishmaniasis in the Amazonian region of Ecuador	Ecuador	Calvopiña11	PCR, Serology	Unknown		Negative	Unknown	Viannia		Septum perforation	27	Indigenous	yes	120	Unknown	Unknown	Unknown	No	Unknown	Not applicable	yes	Unknown	Unknown
2005	Clinical features of mucocutaneous leishmaniasis in the Amazonian region of Ecuador	Ecuador	Calvopiña2	PCR, Serology, Skin test	Unknown		Negative	Unknown	Viannia		Unknown	44	Indigenous	yes	24	Unknown	Unknown	Unknown	No	Unknown	Not applicable	Unknown	Unknown	Unknown
2005	Clinical features of mucocutaneous leishmaniasis in the Amazonian region of Ecuador	Ecuador	Calvopiña4	PCR, Serology, Skin test	Unknown		Negative	Unknown	Viannia		Unknown	22	Indigenous	no	12	Unknown	Unknown	Unknown	No	Unknown	Not applicable	Unknown	Unknown	Unknown
2005	Clinical features of mucocutaneous leishmaniasis in the Amazonian region of Ecuador	Ecuador	Calvopiña7	PCR, Serology, Skin test	Unknown		Negative	Unknown	Viannia		Unknown	39	Indigenous	yes	84	Unknown	Unknown	Unknown	No	Unknown	Not applicable	Unknown	Unknown	Unknown
2005	Clinical features of mucocutaneous leishmaniasis in the Amazonian region of Ecuador	Ecuador	Calvopiña8	PCR, Serology, Culture	Unknown		Negative	Unknown	Viannia		Septum perforation	67	Indigenous	yes	300	Unknown	Unknown	Unknown	No	Unknown	Not applicable	yes	Unknown	Unknown
2005	Clinical features of mucocutaneous leishmaniasis in the Amazonian region of Ecuador	Ecuador	Calvopiña9	PCR, Serology, Skin test	Unknown		Negative	Unknown	Viannia		Unknown	60	Indigenous	yes	24	Unknown	Unknown	Unknown	No	Unknown	Not applicable	Unknown	Unknown	Unknown
